# Supplementary material for: Cu2O/SnO2 Heterostructures: Role of the Synthesis Procedure on PEC CO2 Conversion
Source: Materials (Basel). 2023 Jun 21;16(13):4497. doi: 10.3390/ma16134497 (PMC10342712; doi:10.3390/ma16134497)
Supplement: Supplementary file 1 [file materials-16-04497-s001.zip]

Archive with 1 entries (1 files):
- materials-2432080-supplementary.pdf
